# Supplementary material for: Short-Term Selection to Diflubenzuron and Bacillus thuringiensis Var. Israelensis Differentially Affects the Winter Survival of Culex pipiens f. Pipiens and Culex pipiens f. Molestus (Diptera: Culicidae)
Source: Insects. 2021 Jun 6;12(6):527. doi: 10.3390/insects12060527 (PMC8228153; doi:10.3390/insects12060527)
Supplement: Supplementary file 1 [file insects-12-00527-s001.zip]

Archive with 1 entries (1 files):
- insects-1203426-supplementary.pdf
